# Supplementary material for: Decoupled Evolution between Senders and Receivers in the Neotropical Allobates femoralis Frog Complex
Source: PLoS One. 2016 Jun 8;11(6):e0155929. doi: 10.1371/journal.pone.0155929 (PMC4898772; doi:10.1371/journal.pone.0155929)
Supplement: S1 Table — (XLSX) [file pone.0155929.s003.xlsx]

## Sheet: S2_Table
S2 Table. Information of DNA sequences used in the phylogenetic analysis
Cyt b, GenBank accession number	Population names	Localities	References	Number of Notes	Geographic coordinates Lat, Lon*
HQ290531	Ecuador	Ecuador, Francisco de Orellana, Parque Nacional Yasuni-Estación PUCE	Santos & Cannatella, 2011	1	-1.1002, -75.8069
DQ502661	Ecuador	Ecuador, Sucumbíos, Estación Científica of Universidad Católica near to Reserva Faunística Cuyabeno	Grant et al. 2006	1	0, -76.1666
DQ502525	Ecuador	Ecuador, Sucumbíos, Estación Científica of Universidad Católica near to Reserva Faunística Cuyabeno	Grant et al. 2006	1	0, -76.1666
DQ502526	Ecuador	Ecuador, Sucumbíos, Estación Científica of Universidad Católica near to Reserva Faunística Cuyabeno	Grant et al. 2006	1	0, -76.1666
DQ502664	Acre	Brazil, Acre, Porto Walter	Grant et al. 2006	4	-9.5774, -72.7769
DQ502524	Acre	Brazil, Acre, Porto Walter	Grant et al. 2006	4	-8.2586, -72.7769
DQ502523	Acre	Brazil, Acre, Porto Walter	Grant et al. 2006	4	-8.2586, -72.7769
DQ502549	Panguana	Peru, Huanuco, Llullapichis River, Panguana	Grant et al. 2006	3	-9.62, -74.93
KX044191	Panguana	Peru, Panguana Biological Field Station	Amézquita et al. 2009	3	-9.6137, -74.9355
KX044192	Panguana	Peru, Panguana Biological Field Station	Amézquita et al. 2009	3	-9.6137, -74.9355
KX044193	Panguana	Peru, Panguana Biological Field Station	Amézquita et al. 2009	3	-9.6137, -74.9355
KX044194	Panguana	Peru, Panguana Biological Field Station	Amézquita et al. 2009	3	-9.6137, -74.9355
KX044195	Panguana	Peru, Panguana Biological Field Station	Amézquita et al. 2009	3	-9.6137, -74.9355
KX044196	Panguana	Peru, Panguana Biological Field Station	Amézquita et al. 2009	3	-9.6137, -74.9355
KX044197	Panguana	Peru, Panguana Biological Field Station	Amézquita et al. 2009	3	-9.6137, -74.9355
KX044198	Panguana	Peru, Panguana Biological Field Station	Amézquita et al. 2009	3	-9.6137, -74.9355
DQ502654	Pará	Brazil, Pará, 101 km south and 15 km east of Santarem	Grant et al. 2006	4	-3.15, -54.8333
DQ502522	Pará	Brazil, Pará, 101 km south and 15 km east of Santarem	Grant et al. 2006	4	-3.15, -54.8333
DQ502521	Pará	Brazil, Pará, 101 km south and 15 km east of Santarem	Grant et al. 2006	4	-3.15, -54.8333
DQ502545	Ducke	Brazil, Amazonas, Reserva Florestal Adolfo Ducke	Grant et al. 2006	4	NA*
KX044199	Ducke	Brazil, Amazonas, Reserva Florestal Adolfo Ducke	Amézquita et al. 2009	4	-2.9333, -59.9744
KX044200	Ducke	Brazil, Amazonas, Reserva Florestal Adolfo Ducke	Amézquita et al. 2009	4	-2.9333, -59.9744
KX044201	Ducke	Brazil, Amazonas, Reserva Florestal Adolfo Ducke	Amézquita et al. 2009	4	-2.9333, -59.9744
KX044202	Ducke	Brazil, Amazonas, Reserva Florestal Adolfo Ducke	Amézquita et al. 2009	4	-2.9333, -59.9744
KX044203	Ducke	Brazil, Amazonas, Reserva Florestal Adolfo Ducke	Amézquita et al. 2009	4	-2.9333, -59.9744
KX044204	Ducke	Brazil, Amazonas, Reserva Florestal Adolfo Ducke	Amézquita et al. 2009	4	-2.9333, -59.9744
DQ502440	Madre Dios	Peru, Madre de Dios, Cusco Amazónico, 15 km east of Puerto Maldonado	Grant et al. 2006	4	-12.60, -70.08
DQ502439	Madre Dios	Peru, Madre de Dios, Cusco Amazónico, 15 km east of Puerto Maldonado	Grant et al. 2006	4	-12.60, -70.08
DQ502415	Madre Dios	Peru, Madre de Dios, Cusco Amazónico, 15 km east of Puerto Maldonado	Grant et al. 2006	4	-12.60, -70.08
KX044205	Terra típica	Type locality, Peru, Loreto, Yurimaguas, Shucshuyacu, Huallaga River	This study	4	-6.032, -75.857
KX044206	Terra típica	Type locality, Peru, Loreto, Yurimaguas, Shucshuyacu, Huallaga River	This study	4	-6.032, -75.857
KX044207	Terra típica	Type locality, Peru, Loreto, Yurimaguas, Shucshuyacu, Huallaga River	This study	4	-6.032, -75.857
KX044208	Terra típica	Type locality, Peru, Loreto, Yurimaguas, Shucshuyacu, Huallaga River	This study	4	-6.032, -75.857
KX044209	Terra típica	Type locality, Peru, Loreto, Yurimaguas, Shucshuyacu, Huallaga River	This study	4	-6.032, -75.857
KX044210	Terra típica	Type locality, Peru, Loreto, Yurimaguas, Shucshuyacu, Huallaga River	This study	4	-6.032, -75.857
KX044211	Terra típica	Type locality, Peru, Loreto, Yurimaguas, Shucshuyacu, Huallaga River	This study	4	-6.032, -75.857
KX044212	Terra típica	Type locality, Peru, Loreto, Yurimaguas, Shucshuyacu, Huallaga River	This study	4	-6.032, -75.857
KX044213	Arataï	French Guiana, Arataï	Amézquita et al. 2009	4	3.9907, -52.5901
KX044214	Arataï	French Guiana, Arataï	Amézquita et al. 2009	4	3.9907, -52.5901
KX044215	Arataï	French Guiana, Arataï	Amézquita et al. 2009	4	3.9907, -52.5901
KX044216	Arataï	French Guiana, Arataï	Amézquita et al. 2009	4	3.9907, -52.5901
KX044217	Arataï	French Guiana, Arataï	Amézquita et al. 2009	4	3.9907, -52.5901
KX044218	Arataï	French Guiana, Arataï	Amézquita et al. 2009	4	3.9907, -52.5901
KX044219	Arataï	French Guiana, Arataï	Amézquita et al. 2009	4	3.9907, -52.5901
KX044220	Arataï	French Guiana, Arataï	Amézquita et al. 2009	4	3.9907, -52.5901
KX044221	Arataï	French Guiana, Arataï	Amézquita et al. 2009	4	3.9907, -52.5901
KX044222	Arataï	French Guiana, Arataï	Amézquita et al. 2009	4	3.9907, -52.5901
KX044223	Arataï	French Guiana, Arataï	Amézquita et al. 2009	4	3.9907, -52.5901
KX044224	Arataï	French Guiana, Arataï	Amézquita et al. 2009	4	3.9907, -52.5901
KX044225	Arataï	French Guiana, Arataï	Amézquita et al. 2009	4	3.9907, -52.5901
KX044226	Careiro	Brazil, State of Amazonas, Manaus, Careiro	Amézquita et al. 2009	4	-3.3547, -59.8605
KX044227	Careiro	Brazil, State of Amazonas, Manaus, Careiro	Amézquita et al. 2009	4	-3.3547, -59.8605
KX044228	Careiro	Brazil, State of Amazonas, Manaus, Careiro	Amézquita et al. 2009	4	-3.3547, -59.8605
KX044229	Careiro	Brazil, State of Amazonas, Manaus, Careiro	Amézquita et al. 2009	4	-3.3547, -59.8605
KX044230	Careiro	Brazil, State of Amazonas, Manaus, Careiro	Amézquita et al. 2009	4	-3.3547, -59.8605
KX044231	Careiro	Brazil, State of Amazonas, Manaus, Careiro	Amézquita et al. 2009	4	-3.3547, -59.8605
KX044232	Careiro	Brazil, State of Amazonas, Manaus, Careiro	Amézquita et al. 2009	4	-3.3547, -59.8605
KX044233	Careiro	Brazil, State of Amazonas, Manaus, Careiro	Amézquita et al. 2009	4	-3.3547, -59.8605
KX044234	Careiro	Brazil, State of Amazonas, Manaus, Careiro	Amézquita et al. 2009	4	-3.3547, -59.8605
KX044235	Careiro	Brazil, State of Amazonas, Manaus, Careiro	Amézquita et al. 2009	4	-3.3547, -59.8605
KX044236	Careiro	Brazil, State of Amazonas, Manaus, Careiro	Amézquita et al. 2009	4	-3.3547, -59.8605
KX044237	Careiro	Brazil, State of Amazonas, Manaus, Careiro	Amézquita et al. 2009	4	-3.3547, -59.8605
KX044238	Careiro	Brazil, State of Amazonas, Manaus, Careiro	Amézquita et al. 2009	4	-3.3547, -59.8605
KX044239	Catuaba-Allobates hodli	Brazil, Acre, Rio Branco, Catuaba	Amézquita et al. 2009	2	-10.0742, -67.6249
KX044240	Catuaba-Allobates hodli	Brazil, Acre, Rio Branco, Catuaba	Amézquita et al. 2009	2	-10.0742, -67.6249
KX044241	Catuaba-Allobates hodli	Brazil, Acre, Rio Branco, Catuaba	Amézquita et al. 2009	2	-10.0742, -67.6249
KX044242	Catuaba-Allobates hodli	Brazil, Acre, Rio Branco, Catuaba	Amézquita et al. 2009	2	-10.0742, -67.6249
KX044243	Catuaba-Allobates hodli	Brazil, Acre, Rio Branco, Catuaba	Amézquita et al. 2009	2	-10.0742, -67.6249
KX044244	Hiléia	Brazil, State of Amazonas, Manaus, Hiléia	Amézquita et al. 2009	4	-3.1977, -60.4425
KX044245	Hiléia	Brazil, State of Amazonas, Manaus, Hiléia	Amézquita et al. 2009	4	-3.1977, -60.4425
KX044246	Hiléia	Brazil, State of Amazonas, Manaus, Hiléia	Amézquita et al. 2009	4	-3.1977, -60.4425
KX044247	Hiléia	Brazil, State of Amazonas, Manaus, Hiléia	Amézquita et al. 2009	4	-3.1977, -60.4425
KX044248	Hiléia	Brazil, State of Amazonas, Manaus, Hiléia	Amézquita et al. 2009	4	-3.1977, -60.4425
KX044249	Hiléia	Brazil, State of Amazonas, Manaus, Hiléia	Amézquita et al. 2009	4	-3.1977, -60.4425
KX044250	Hiléia	Brazil, State of Amazonas, Manaus, Hiléia	Amézquita et al. 2009	4	-3.1977, -60.4425
KX044251	Hiléia	Brazil, State of Amazonas, Manaus, Hiléia	Amézquita et al. 2009	4	-3.1977, -60.4425
KX044252	Hiléia	Brazil, State of Amazonas, Manaus, Hiléia	Amézquita et al. 2009	4	-3.1977, -60.4425
KX044253	Leticia	Colombia, Amazonas, Leticia, Km. 11	Amézquita et al. 2009	4	-4.1233, -69.9491
KX044254	Leticia	Colombia, Amazonas, Leticia, Km. 11	Amézquita et al. 2009	4	-4.1233, -69.9491
KX044255	Leticia	Colombia, Amazonas, Leticia, Km. 11	Amézquita et al. 2009	4	-4.1233, -69.9491
KX044256	Leticia	Colombia, Amazonas, Leticia, Km. 11	Amézquita et al. 2009	4	-4.1233, -69.9491
KX044257	Leticia	Colombia, Amazonas, Leticia, Km. 11	Amézquita et al. 2009	4	-4.1233, -69.9491
KX044258	Leticia	Colombia, Amazonas, Leticia, Km. 11	Amézquita et al. 2009	4	-4.1233, -69.9491
KX044259	Treviso	Brazil, State of Pará, Fazenda Treviso	Amézquita et al. 2009	4	-3.1491, -54.8403
KX044260	Treviso	Brazil, State of Pará, Fazenda Treviso	Amézquita et al. 2009	4	-3.1491, -54.8403
KX044261	Treviso	Brazil, State of Pará, Fazenda Treviso	Amézquita et al. 2009	4	-3.1491, -54.8403
KX044262	Treviso	Brazil, State of Pará, Fazenda Treviso	Amézquita et al. 2009	4	-3.1491, -54.8403
KX044263	Treviso	Brazil, State of Pará, Fazenda Treviso	Amézquita et al. 2009	4	-3.1491, -54.8403
KX044264	Treviso	Brazil, State of Pará, Fazenda Treviso	Amézquita et al. 2009	4	-3.1491, -54.8403
DQ502455	Allobates zaparo	Ecuador, Pastaza, Coca, 130 km South Nuevo Golandrina and to the west by the Curaray River	Grant et al. 2006	2	-1.1166, -76.95
DQ502525	Allobates zaparo	Ecuador, Sucumbíos, Estación Científica of Universidad Católica near to Reserva Faunística Cuyabeno	Grant et al. 2006	2	0, -76.1666
16S GenBank accession number	Population names	Localities	References	Number of Notes
GU017423	Allobates hodli	Brazil, Rondônia, Fortaleza do Abunã	Simoes et al. 2010	2	-9.5160, -65.3249
KX044278	Allobates hodli	Brazil, Rondônia, Fortaleza do Abunã	Simoes PI, Unpublished	2	-9.5160, -65.3249
KX044279	Allobates hodli	Brazil, Rondônia, Fortaleza do Abunã	Simoes PI, Unpublished	2	-9.5160, -65.3249
KX044280	Allobates hodli	Brazil, Rondônia, Fortaleza do Abunã	Simoes PI, Unpublished	2	-9.5160, -65.3249
KX044281	Allobates hodli	Brazil, Rondônia, Fortaleza do Abunã	Simoes PI, Unpublished	2	-9.5160, -65.3249
JF689984	Careiro	Brazil, State of Amazonas, Manaus, Careiro	Simoes et al. 2010	4	-3.3708, -59.8683
KX044265	Careiro	Brazil, State of Amazonas, Manaus, Careiro	Simoes PI, Unpublished	4	-3.3708, -59.8683
KX044266	Careiro	Brazil, State of Amazonas, Manaus, Careiro	Simoes PI, Unpublished	4	-3.3708, -59.8683
JF689985	Careiro	Brazil, State of Amazonas, Manaus, Careiro	Simoes et al. 2010	4	-3.3708, -59.8683
KX044267	Careiro	Brazil, State of Amazonas, Manaus, Careiro	Simoes PI, Unpublished	4	-3.3708, -59.8683
JF689986	Careiro	Brazil, State of Amazonas, Manaus, Careiro	Simoes et al. 2010	4	-3.3708, -59.8683
KX044268	Careiro	Brazil, State of Amazonas, Manaus, Careiro	Simoes PI, Unpublished	4	-3.3708, -59.8683
KX044269	Careiro	Brazil, State of Amazonas, Manaus, Careiro	Simoes PI, Unpublished	4	-3.3708, -59.8683
KX044270	Careiro	Brazil, State of Amazonas, Manaus, Careiro	Simoes PI, Unpublished	4	-3.3708, -59.8683
JF689987	Careiro	Brazil, State of Amazonas, Manaus, Careiro	Simoes et al. 2010	4	-3.3708, -59.8683
KX044271	Careiro	Brazil, State of Amazonas, Manaus, Careiro	Simoes PI, Unpublished	4	-3.3708, -59.8683
KX044272	Careiro	Brazil, State of Amazonas, Manaus, Careiro	Simoes PI, Unpublished	4	-3.3708, -59.8683
JF689988	Careiro	Brazil, State of Amazonas, Manaus, Careiro	Simoes et al. 2010	4	-3.3708, -59.8683
DQ502092	Acre	Brazil, Acre, Porto Walter	Grant et al. 2006	4	-8.2586, -72.7769
DQ502231	Acre	Brazil, Acre, Porto Walter	Grant et al. 2006	4	-9.5774, -72.7769
EU342532	Acre	Brazil, Acre, Porto Walter	Grant et al. 2006	4	-8.2586, -72.7769
AF128572	Ecuador	Ecuador, Sucumbíos, Cuyabeno	Clough & Summers, 2000	1	NA*
DQ502093	Ecuador	Ecuador, Sucumbíos, Cuyabeno	Grant et al., 2006	1	0, -76.1666
DQ502094	Ecuador	Ecuador, Sucumbíos, Cuyabeno	Grant et al., 2006	1	0, -76.1666
EU342534	Ecuador	Ecuador, Sucumbíos, Laguna Grande, Reserva de Producción Faunística Cuyabeno	Santos et al. 2009	1	0, -76.2166
EU342536	Leticia	Colombia, Amazonas, Leticia, Cerca Viva	Santos et al. 2009	4	-4.2153, -69.9406
DQ501990	Madre de Dios	Peru, Madre de Dios, Cusco Amazónico, 15 km east of Puerto Maldonado	Grant et al. 2006	4	-12.60, -70.08
DQ502014	Madre de Dios	Peru, Madre de Dios, Cusco Amazónico, 15 km east of Puerto Maldonado	Grant et al. 2006	4	-12.60, -70.08
DQ502015	Madre de Dios	Peru, Madre de Dios, Cusco Amazónico, 15 km east of Puerto Maldonado	Grant et al. 2006	4	-12.60, -70.08
DQ502117	Panguana	Peru, Huanuco, Rio Llullapichis, Panguana	Grant et al. 2006	3	-9.62, -74.93
DQ502113	ReservaDucke	Brazil, Amazonas, Reserva Florestal Adolfo Ducke	Grant et al. 2006	4	-2.933, -59.95
GU017477	Pará	Brazil, Pará, Trairão	Simoes et al. 2010	4	-4.6831, -56.0225
GU017478	Pará	Brazil, Pará, Trairão	Simoes et al. 2010	4	-4.6831, -56.0225
KX044273	Pará	Brazil, Pará, Trairão	Simoes PI, Unpublished	4	-4.6831, -56.0225
GU017474	Treviso	Brazil, State of Pará, Fazenda Treviso	Simoes et al. 2010	4	-3.158, -54.859
KX044274	Treviso	Brazil, State of Pará, Fazenda Treviso	Simoes PI, Unpublished	4	-3.15770, -54.8595
KX044275	Treviso	Brazil, State of Pará, Fazenda Treviso	Simoes PI, Unpublished	4	-3.15770, -54.8595
GU017475	Treviso	Brazil, State of Pará, Fazenda Treviso	Simoes et al. 2010	4	-3.158, -54.859
KX044276	Treviso	Brazil, State of Pará, Fazenda Treviso	Simoes PI, Unpublished	4	-3.15770, -54.8595
KX044277	Treviso	Brazil, State of Pará, Fazenda Treviso	Simoes PI, Unpublished	4	-3.15770, -54.8595
EU342536	Leticia	Amazonas, Leticia, Cerca Viva	Santos et al. 2009	4	-4.2153, -69.9406
AY364578	Allobates zaparo	Ecuador	Santos et al. 2003	2	-3.0383, -78.0408
EU342530	Allobates zaparo	Ecuador, Pastaza, Kapawi Lodge	Santos et al. 2009	2	-2.540804, -76.830812
* NA: Geographic coordinates not available.
